# Supplementary material for: Pre-Treatment Mutational and Transcriptomic Landscape of Responding Metastatic Melanoma Patients to Anti-PD1 Immunotherapy
Source: Cancers (Basel). 2020 Jul 17;12(7):1943. doi: 10.3390/cancers12071943 (PMC7409244; doi:10.3390/cancers12071943)
Supplement: Supplementary file 1 [file cancers-12-01943-s001.zip]

Archive with 2 entries (2 files):
- cancers-836356-supplemenraty-final/cancers-836356 - supplementary - revised.xlsx
- cancers-836356-supplemenraty-final/cancers-836356 - supplementary.docx
