# Supplementary material for: Pre-Treatment Mutational and Transcriptomic Landscape of Responding Metastatic Melanoma Patients to Anti-PD1 Immunotherapy
Source: Cancers (Basel). 2020 Jul 17;12(7):1943. doi: 10.3390/cancers12071943 (PMC7409244; doi:10.3390/cancers12071943)
Supplement: Supplementary file 1 [file cancers-12-01943-s001.zip › cancers-836356-supplemenraty-final/cancers-836356 - supplementary - revised.xlsx]

## Sheet: SuppTable1
Supplemental Table 1: Patient Clinical Characteristics
Patient Number	Sex	Age at diagnosis	Stage at Dx	Melanoma Subtype	BRAF status	NRAS status	Prior IPI?	Drug	Best Response	Patient Number	Patient anti-PD1treatment date
P0109	M	55.7917	IIIC	UNK Primary	WT	WT	Y	PEM	PD	P0109	2013-04-30
P0112	F	22.6167	IB	SSM	WT	WT	Y	PEM	CR	P0112	2013-05-20
P0114	M	64.9722	IB	Len	WT	WT	Y	PEM	SD	P0114	2014-08-06
P0119	M	49.6778	IV	UNK Primary	WT	WT	Y	PEM	PR	P0119	2015-01-12
P0123	F	84.1	IVA	Muc	Clinical WT, WES G469A	WT	Y	PEM	SD	P0123	2014-12-11
P0131	F	64.4694	III	Muc	WT	WT	Y	PEM	PR	P0131	2014-05-21
P0170	M	58.0556	IIIC	Nod	V600E	WT	Concurrent	Nivo	PD	P0170	2015-07-13
P0187	F	58.7389	IV	UNK Primary	V600E	WT	Y	PEM	PR	P0187	2015-12-08
P0191	F	58.9417	IIB	Acral	WT	WT	Concurrent	Nivo	PR	P0191	2015-08-24
P0192	F	52.8778	IIA	SSM	V600E clincal data, WES did not call	WT	Y	PEM	SD	P0192	2015-05-11
P0194	F	48.3806	IIIB	Nod	V600E clinical data, WES did not call	WT	N	Pem	PD	P0194	2016-11-18
P0195	M	40.9056	IV	Acral	WT	WT	Y	PEM	PD	P0195	2014-05-07
P0199	F	79.0944	IIIB	SSM	WT	WT	Y	PEM	CR	P0199	2015-04-22
P0200	M	56.7028	IV	ssm	WT	WT	Y	PEM	PR	P0200	2015-02-24
P0232	M	41.3028	IIIC	Desmo	WT	WT	Y	PEM	SD	P0232	2015-05-21
P0243	F	22.4639	IV	UNK Primary	V600E	WT	Y	PEM	PD	P0243	2015-03-09
P0265	M	56.5111	IIIB	SSM	V600E clinical data, WES did not call	WT	Concurrent	Nivo	PD	P0265	2015-07-13
P0268	M	87.5083	IIB	Nodular	V600K	WT	N	PEM	PR	P0268	2015-04-22
P0269	M	47.9861	IA	SSM, multiple primaries	V600E	WT	N	PEM	PD	P0269	2014-10-06
P0274	M	45.5417	IIIA	Nod	V600E	WT	Concurrent	Nivo	PD	P0274	2013-10-16
P0280	M	59.5583	IIIC	Nod	V600E	WT	Y	PEM	SD	P0280	2015-06-15
P0284	M	65.3694	UNK	UNK	WT	WT	Y	PEM	PD	P0284	2014-11-11
P0304	M	58.65	IIIC	Unk	WT	WT	Y	PEM	SD	P0304	2014-11-17
P0305	M	41.3278	IIIC	Nod	V600E clinical data, WES did not call	WT	Y	PEM	SD	P0305	2014-04-25
P0315	F	48.5972	IIIC	UKN	WT	WT	Y	PEM	PR	P0315	2015-07-17
P0317	M	45.8556	IIB	SSM	V600E	WT	N	Pem	PD	P0317	2015-10-05
P0349	M	77.8917	IIIC	SSM	Clinical WT, WES P731S	WT	N	Pem	PR	P0349	2015-10-01
P0362	M	65.7583	IIA	Desmo	S467L clinical, WES did not call variant	WT	Concurrent	Nivo	CR	P0362	2015-07-21
P0370	M	56.6861	IIIC	Nod	G466R	WT	N	Pem	PD	P0370	2016-07-15
P0375	F	55.7806	IIB	Nod	V487G,	WT	Concurrent	Nivo	PD	P0375	2015-10-19
P0376	M	27.4583	IIIB	SSM	WT	Q61K	Y	Pem	PR	P0376	2014-12-01
P0381	M	35.3833	IIIC	Acral	WT	WT	Y	Pem	SD	P0381	2014-06-27
P0382	M	62.4722	IB	SSM	WT	WT	Y	Pem	PR	P0382	2015-02-09
P0385	F	74.5833	IIB	Nod	WT	WT	Concurrent	Nivo	CR	P0385	2015-07-09
P0386	M	62.9833	UNK	SSM	WT	WT	Y	Pem	PR	P0386	2014-10-02
P0387	M	46.8639	IIIB	Desmo	WT	WT	Y	Pem	SD	P0387	2015-01-07
P0388	F	53.7694	UNK	SSM	V600E	WT	N	Pem	SD	P0388	2014-10-31
P0389	M	60.9361	IIIB	Nod	WT	Q61L	Y	Pem	PR	P0389	2014-05-28
P0390	F	62.2	IIIB	SSM	WT	WT	Y	Pem	SD	P0390	2014-07-10
P0391	M	82.6472	IIIC	Nod	WT	WT	Y	Pem	PR	P0391	2014-08-06
P0393	M	69.1917	IB	SSM	WT	WT	Concurrent	Nivo	PR	P0393	2015-08-10
P0394	M	67.7111	IV	UNK Primary	WT	G13R,	Y	Pem	PD	P0394	2015-10-01
P0395	M	55.0778	IIA	Spitzoid	WT	WT	Y	Pem	SD	P0395	2014-08-27
P0397	M	62.4917	IIIC	Desmo	V600E, V600M (WES called V600K)	WT	Y	Pem	PD	P0397	2015-09-17
P0398	F	60.4472	IIIB	Muc	WT	WT	Concurrent	Nivo	SD	P0398	2015-07-29
P0399	M	55.9778	IIA	SSM	L597Q	WT	Concurrent	Nivo	CR	P0399	2015-08-31
P0407	M	60.1389	I	Ocular	WT	WT	N	Pem	SD	P0407	2015-07-31
P0414	F	38.4056	IIB	UNK	V600E clinical data, WES did not call	WT	Y	Pem	SD	P0414	2015-11-11
P0415	M	79.8556	IIB	Nod	WT	Q61L	N	Pem	CR	P0415	2016-02-08
P0416	F	56.9028	IV	Muc	WT	D38V,	Y	Pem	PD	P0416	2016-03-02
P0417	M	66.8667	IB	Nod	G466R	WT	N	Pem	PR	P0417	2015-10-26
P0418	M	36.5389	IIIA	SSM	V600E clinical data, WES did not call	WT	Concurrent	Nivo	SD	P0418	2015-12-04
P0487	M	40.5972	III	Muc	UNKNOWN	UNKNOWN	N	Pem	PR	P0487	2016-05-20
P0488	M	73	IV	NOS	UNKNOWN	UNKNOWN	Y	Pem	PD	P0488	2015-04-09

## Sheet: SuppTable2
Supplemental Table 2: Specimen overview and Analysis					Analysis Available (WES, RNAseq)
Patient Number	Tumor ID number	Tumor Colledtion Data	Germline (Blood)ID number	WES	RNASEQ
P0109	MB1585	2011-06-01	MB1584	1	0
P0109	MB1754	2012-01-12	MB1584	1	0
P0109	MB2762	2011-06-01	MB1584	1	0
P0112	MB1690	2011-10-10	MB1530	1	0
P0112	MB1692	2011-10-13	MB1530	1	1
P0112	MB1693	2011-10-13	MB1530	1	0
P0112	MB1720	11/23/2011	MB1530	1	0
P0112	MB1963	2012-11-02	MB1530	1	0
P0114	MB2492	2014-02-27	MB2529	1	0
P0114	MB2735	2008-07-09	MB2529	1	0
P0119	MB1374	2010-08-23	MB1331	1	0
P0119	MB1375	2010-08-23	MB1331	1	0
P0119	MB1587	2011-06-02	MB1331	1	0
P0119	MB2482	2010	MB1331	1	0
P0123	MB2277	2014-03-07	MB1583	1	0
P0123	MB2402	2014-06-23	MB1583	1	0
P0131	MB2289	2014-03-24	MB2288	1	0
P0170	MB2897	2015-02-10	MB2891	1	0
P0170	MB3068	2015-04-29	MB2891	1	0
P0187	MB2781	2014-11-17	MB2874	1	1
P0191	MB2724	2014-10-31	MB1650	1	0
P0192	MB2426	2014-06-30	MB1477	1	0
P0192	MB2559	8/27/2014	MB1477	1	0
P0192	MB2734	2014-11-05	MB1477	1	0
P0194	MB2558	2014-08-27	MB1167	1	0
P0195	MB2786	2014-11-19	MB1254	1	1
P0195	MB3162	2015-07-09	MB1254	1	0
P0199	MB2674	2014-10-08	MB2578	1	1
P0200	MB2750	2014-11-10	MB2749	1	1
P0232	MB2486	2014-07-24	MB3292	1	0
P0243	MB2855	2015-01-05	MB971	1	1
P0265	MB1597	2011-06-10	MB1579	1	0
P0268	MB1882	2012-07-23	MB1719	1	1
P0269	MB2262	2014-02-04	MB1827	1	0
P0269	MB2772	6/9/2014	MB1827	1	0
P0274	MB2020	2013-02-01	MB2009	1	0
P0280	MB2117	2013-06-11	MB2080	1	0
P0284	MB2310	2014-04-21	MB2235	1	0
P0304	MB2573	2014-09-05	MB1833	1	0
P0305	MB2680	2014-10-10	MB1903	1	0
P0315	MB3025	2015-03-25	MB2946	1	1
P0317	MB3074	2015-04-30	MB3057	1	0
P0349	MB3178	2015-07-15	n/a	1	1
P0349	MB3055	2015-04-15	n/a	1	0
P0362	MB3166	2015-07-09	MB3165	1	0
P0370	MB3331	2015-10-08	MB3282	1	0
P0370	MB3432	2015-12-03	MB3282	1	1
P0375	MB3316	2015-10-01	MB3307	1	1
P0376	MB3560	10/01/2015	MB3294	1	0
P0381	MB3548	2013-04-24	MB2122	1	0
P0382	MB3544	07/24/2012	MB1361	1	0
P0385	MB3545	2012	MB1869	1	0
P0386	MB3556	2014-09-08	MB2285	1	0
P0386	MB3900	2016-05-24	MB2285	1	0
P0387	MB3554	2014-05-20	MB2301	1	0
P0388	MB3550	2013	MB2302	1	0
P0389	MB3553	04/10/2015	MB2399	1	0
P0390	MB3564	8/6/2013	MB2461	1	0
P0391	MB3546	4/4/2012	MB2526	1	0
P0393	MB3688	2015	MB2727	1	0
P0394	MB3690	2014-12-02	MB2841	1	0
P0395	MB3689	9/25/2012	MB2856	1	0
P0397	MB3561	2015-09-25	MB3118	1	0
P0398	MB3580	2015-04-22	MB3158	1	0
P0399	MB3568	2015	MB3164	1	0
P0407	MB3565	2015	MB2255	1	0
P0414	MB3844	2016-06-30	MB1407	1	0
P0415	MB3768	2013	MB2184	1	0
P0416	MB3754	2016-05-27	MB2281	1	0
P0417	MB3839	2013	MB3339	1	0
P0418	MB3838	2015	MB2931	1	1
P0418	MB3734	2016-05-19	MB2931	1	0
P0487	MB4103	2017-02-16	n/a	0	1
P0488	MB4117	2017-03-03	n/a	0	1

## Sheet: SuppTable3
Supplemental Table 3: Gene Set Enrichment Analysis; HALLMARK Pathway Enrichment. Ranked by NES
NAME	SIZE	ES	NES	NOM p-val	FDR q-val	FWER p-val	RANK AT MAX	LEADING EDGE
HALLMARK_IL2_STAT5_SIGNALING	179	0.278457	1.591	0.00482317	0.0897533	0.468	3324	tags=30%, list=20%, signal=35%
HALLMARK_KRAS_SIGNALING_UP	168	0.296367	1.49332	0.00157836	0.0616115	0.168	4249	tags=41%, list=28%, signal=60%
HALLMARK_PI3K_AKT_MTOR_SIGNALING	93	0.300077	1.44279	0.0199957	0.108336	0.458	4833	tags=45%, list=33%, signal=61%
HALLMARK_COMPLEMENT	176	0.2122	1.30943	0.0300122	0.499683	0.999873	3888	tags=30%, list=21%, signal=42%
HALLMARK_INFLAMMATORY_RESPONSE	174	0.239772	1.2855	0.073107	0.299158	0.99955	5379	tags=37%, list=33%, signal=54%
HALLMARK_APOPTOSIS	145	0.29375	1.25917	0.0998125	0.300973	0.990215	3640	tags=39%, list=20%, signal=50%
HALLMARK_IL6_JAK_STAT3_SIGNALING	74	0.256888	1.25728	0.190131	0.404028	0.9996	5440	tags=50%, list=32%, signal=77%
HALLMARK_INTERFERON_GAMMA_RESPONSE	174	0.225419	1.17468	0.124798	0.409154	0.9981	5866	tags=50%, list=49%, signal=78%
HALLMARK_INTERFERON_ALPHA_RESPONSE	83	0.22436	1.14993	0.45916	0.698051	1	6055	tags=52%, list=40%, signal=82%
HALLMARK_UV_RESPONSE_UP	141	0.208239	1.10896	0.257236	0.524653	1	4111	tags=25%, list=30%, signal=30%
HALLMARK_TNFA_SIGNALING_VIA_NFKB	188	0.307564	0.98789	0.501913	0.689905	1	6061	tags=52%, list=40%, signal=84%
HALLMARK_MYC_TARGETS_V2	55	-0.126235	-0.492863	1	0.980271	1	3562	tags=22%, list=25%, signal=28%
HALLMARK_MYC_TARGETS_V1	180	-0.220267	-0.549888	0.874992	0.939022	1	4241	tags=40%, list=25%, signal=56%
HALLMARK_CHOLESTEROL_HOMEOSTASIS	67	-0.300121	-0.741094	0.111759	0.179002	1	3672	tags=31%, list=25%, signal=43%
HALLMARK_DNA_REPAIR	132	-0.200552	-0.789109	0.398792	0.517544	1	4235	tags=32%, list=29%, signal=48%
HALLMARK_ANGIOGENESIS	29	-0.400182	-0.889109	0.0506052	0.189915	0.288	3961	tags=43%, list=26%, signal=55%
HALLMARK_FATTY_ACID_METABOLISM	141	-0.299182	-0.910942	0.267683	0.385645	0.998	1402	tags=21%, list=9%, signal=22%
HALLMARK_MYOGENESIS	164	-0.294524	-0.987454	0.036815	0.154828	0.131	3657	tags=39%, list=21%, signal=50%
HALLMARK_UNFOLDED_PROTEIN_RESPONSE	103	-0.294257	-0.999637	0.0243065	0.116573	0.287	3191	tags=27%, list=23%, signal=34%
HALLMARK_OXIDATIVE_PHOSPHORYLATION	188	-0.316632	-1.12919	0.0048929	0.116423	0.352	4684	tags=38%, list=29%, signal=56%

## Sheet: SuppTable4
Supplemental Table 4: Gene Set Enrichment Analysis; HALLMARK TNFA_SIGNALING_VIA_NFKB Gene Enrichment Scores
NAME	PROBE	RANK IN GENE LIST	RANK METRIC SCORE	RUNNING ES	CORE ENRICHMENT
row_0	CD83	133	0.623744	0.00682236	No
row_1	F2RL1	234	0.568959	0.0144265	No
row_2	PTGER4	655	0.446813	-0.00172199	No
row_3	TNFRSF9	738	0.433808	0.0037031	No
row_4	PNRC1	758	0.430359	0.0131239	No
row_5	FJX1	829	0.421604	0.0190243	No
row_6	CD44	836	0.42058	0.0290452	No
row_7	BHLHE40	1244	0.383165	0.0121636	No
row_8	CD69	1339	0.372663	0.0152979	No
row_9	TRAF1	1518	0.354318	0.0125368	No
row_10	IL18	1727	0.340357	0.00748669	No
row_11	SERPINB2	1794	0.335452	0.0115139	No
row_12	GPR183	1886	0.33038	0.013796	No
row_13	SDC4	1912	0.328934	0.0203179	No
row_14	TNFAIP8	1952	0.326245	0.0258662	No
row_15	CD80	2129	0.31685	0.0223073	No
row_16	PLEK	2141	0.316009	0.0294161	No
row_17	BIRC3	2347	0.30413	0.0236637	No
row_18	CSF2	2363	0.303494	0.0302037	No
row_19	GADD45B	2886	0.274351	0.00317917	No
row_20	TANK	2911	0.27343	0.00839202	No
row_21	IL6	2913	0.273352	0.0150929	No
row_22	IL7R	3098	0.26562	0.0097477	No
row_23	ETS2	3103	0.265584	0.0160619	No
row_24	TNF	3117	0.264819	0.0217742	No
row_25	TNIP1	3142	0.263485	0.0267409	No
row_26	DUSP2	3239	0.259267	0.0269391	No
row_27	GCH1	3303	0.256657	0.0292104	No
row_28	SERPINB8	3315	0.256114	0.0348368	No
row_29	SPSB1	3471	0.248823	0.0309545	No
row_30	SMAD3	3478	0.248533	0.0367172	No
row_31	TNFAIP2	3544	0.245711	0.038588	No
row_32	IFIH1	3566	0.244905	0.0432892	No
row_33	EDN1	3936	0.231233	0.0251087	No
row_34	CXCL11	3980	0.229629	0.0280067	No
row_35	NR4A2	4016	0.228697	0.0313998	No
row_36	TIPARP	4095	0.225596	0.0319306	No
row_37	DDX58	4147	0.223041	0.0341473	No
row_38	IFIT2	4429	0.20529	0.0210253	No
row_39	CCL5	4451	0.204365	0.0247231	No
row_40	TNC	4475	0.203191	0.0282623	No
row_41	CXCL10	4550	0.199419	0.0284043	No
row_42	KLF10	4719	0.189055	0.0222006	No
row_43	PDLIM5	4754	0.187293	0.0246337	No
row_44	MAP3K8	4790	0.18464	0.0269364	No
row_45	JUN	4821	0.182869	0.0295191	No
row_46	NR4A1	5042	0.171278	0.0195069	No
row_47	NFKB1	5164	0.165175	0.0157568	No
row_48	RIPK2	5253	0.1597	0.0140088	No
row_49	BCL6	5255	0.159547	0.0178929	No
row_50	IL6ST	5261	0.159146	0.021508	No
row_51	DUSP5	5410	0.151284	0.015665	No
row_52	NFKBIA	5419	0.150791	0.0188789	No
row_53	DRAM1	5504	0.146988	0.0170755	No
row_54	TRIP10	5630	0.140732	0.0124613	No
row_55	B4GALT1	5893	0.126486	-0.00138035	No
row_56	F3	6077	0.116909	-0.0103414	No
row_57	NFE2L2	6116	0.114854	-0.00996035	No
row_58	FOSL1	6215	0.108567	-0.0136216	No
row_59	IRF1	6308	0.103769	-0.017013	No
row_60	NFIL3	6394	0.0994175	-0.0200586	No
row_61	NFKB2	6487	0.0947267	-0.0236738	No
row_62	ATP2B1	6581	0.0902889	-0.0274636	No
row_63	CYR61	6635	0.0871242	-0.0287405	No
row_64	ICAM1	6677	0.0854533	-0.0292814	No
row_65	FUT4	6818	0.0789637	-0.0363962	No
row_66	BTG2	6848	0.077397	-0.0363591	No
row_67	MARCKS	6889	0.0754372	-0.0370832	No
row_68	RNF19B	6906	0.0747076	-0.0362706	No
row_69	ID2	6963	0.0717881	-0.0381215	No
row_70	BIRC2	7035	0.0681906	-0.041033	No
row_71	IFNGR2	7301	0.0548216	-0.0568427	No
row_72	EGR2	7393	0.0500056	-0.0615	No
row_73	ZFP36	7396	0.049803	-0.0603969	No
row_74	CCNL1	7415	0.0486286	-0.0603593	No
row_75	IL15RA	7421	0.0484023	-0.0594852	No
row_76	TGIF1	7464	0.0456015	-0.0610773	No
row_77	IER2	7566	0.0406803	-0.0666132	No
row_78	PHLDA1	7574	0.0401007	-0.0660741	No
row_79	MSC	7587	0.0393632	-0.0658772	No
row_80	SNN	7700	0.033299	-0.0723083	No
row_81	MAFF	7757	0.0300396	-0.0751925	No
row_82	INHBA	7805	0.0273753	-0.0775596	No
row_83	MYC	7820	0.0266698	-0.0778064	No
row_84	CCL2	7856	0.0244008	-0.0794697	No
row_85	REL	7980	0.0182535	-0.0869858	No
row_86	DENND5A	8219	0.00667203	-0.102238	No
row_87	SOD2	8224	0.00652969	-0.102336	No
row_88	RCAN1	8383	-0.00127309	-0.112539	No
row_89	EGR1	8463	-0.00449502	-0.117546	No
row_90	SLC2A3	8522	-0.00652498	-0.121141	No
row_91	NAMPT	8611	-0.0111395	-0.126566	No
row_92	KYNU	8643	-0.0124819	-0.128265	No
row_93	PPP1R15A	8813	-0.021658	-0.138677	No
row_94	PLK2	9037	-0.0322609	-0.152324	No
row_95	IRS2	9134	-0.0371329	-0.157624	No
row_96	CEBPB	9260	-0.0437255	-0.164639	No
row_97	IER3	9300	-0.0452755	-0.166045	No
row_98	CCRL2	9438	-0.0512768	-0.173651	No
row_99	JUNB	9630	-0.0616703	-0.184497	No
row_100	RHOB	9807	-0.0714997	-0.194129	No
row_101	CCL4	9817	-0.0723962	-0.19292	No
row_102	GEM	9819	-0.0725502	-0.191189	No
row_103	FOS	9880	-0.0759236	-0.193197	No
row_104	SGK1	9956	-0.0798596	-0.196079	No
row_105	OLR1	10024	-0.0828754	-0.198368	No
row_106	TRIB1	10096	-0.0862598	-0.200832	No
row_107	KLF6	10098	-0.0863016	-0.198761	No
row_108	ATF3	10214	-0.0919074	-0.203936	No
row_109	EFNA1	10215	-0.0919297	-0.20166	No
row_110	KLF9	10305	-0.0973026	-0.205017	No
row_111	HBEGF	10314	-0.0977088	-0.203117	No
row_112	PDE4B	10328	-0.0984692	-0.201522	No
row_113	YRDC	10354	-0.0997305	-0.200673	No
row_114	TNFAIP3	10465	-0.105155	-0.205196	No
row_115	FOSB	10476	-0.105579	-0.203231	No
row_116	CFLAR	10504	-0.106808	-0.202337	No
row_117	LITAF	10506	-0.106867	-0.199756	No
row_118	ZBTB10	10600	-0.11227	-0.203002	No
row_119	MXD1	10716	-0.119608	-0.207491	No
row_120	B4GALT5	10891	-0.129971	-0.215546	No
row_121	TLR2	11069	-0.139254	-0.223565	No
row_122	STAT5A	11126	-0.142365	-0.22367	No
row_123	SLC2A6	11205	-0.146785	-0.225089	No
row_124	EIF1	11265	-0.149897	-0.225201	No
row_125	CSF1	11369	-0.156442	-0.228001	Yes
row_126	IER5	11401	-0.15844	-0.226088	Yes
row_127	DUSP1	11432	-0.159989	-0.224072	Yes
row_128	RELB	11448	-0.161675	-0.221042	Yes
row_129	SQSTM1	11488	-0.16409	-0.219507	Yes
row_130	PTPRE	11573	-0.16968	-0.220749	Yes
row_131	CXCL2	11640	-0.173407	-0.220732	Yes
row_132	DUSP4	11701	-0.177193	-0.220233	Yes
row_133	PLAU	11730	-0.179056	-0.217615	Yes
row_134	BCL2A1	11735	-0.179427	-0.213434	Yes
row_135	LIF	11745	-0.180111	-0.209559	Yes
row_136	SERPINE1	11918	-0.190954	-0.215975	Yes
row_137	ZC3H12A	12039	-0.200125	-0.218795	Yes
row_138	VEGFA	12079	-0.203569	-0.216283	Yes
row_139	PANX1	12171	-0.210588	-0.216966	Yes
row_140	RELA	12277	-0.217388	-0.218387	Yes
row_141	PHLDA2	12295	-0.218463	-0.214081	Yes
row_142	TNFSF9	12359	-0.223325	-0.212635	Yes
row_143	BCL3	12538	-0.236093	-0.218322	Yes
row_144	EHD1	12551	-0.236971	-0.213234	Yes
row_145	ICOSLG	12596	-0.239689	-0.210152	Yes
row_146	MAP2K3	12636	-0.242394	-0.206679	Yes
row_147	KLF4	12886	-0.261757	-0.216331	Yes
row_148	KLF2	12902	-0.263213	-0.210788	Yes
row_149	NFAT5	13022	-0.272206	-0.211759	Yes
row_150	PFKFB3	13045	-0.274123	-0.2064	Yes
row_151	CLCF1	13046	-0.274131	-0.199615	Yes
row_152	IL23A	13233	-0.284795	-0.204615	Yes
row_153	PPAP2B	13235	-0.284845	-0.19763	Yes
row_154	TNIP2	13271	-0.286773	-0.192799	Yes
row_155	PER1	13477	-0.298665	-0.198687	Yes
row_156	ABCA1	13568	-0.303999	-0.196993	Yes
row_157	SLC16A6	13616	-0.306695	-0.192446	Yes
row_158	EGR3	13633	-0.307772	-0.185865	Yes
row_159	FOSL2	13645	-0.308486	-0.178943	Yes
row_160	SOCS3	13711	-0.312561	-0.175417	Yes
row_161	TSC22D1	13783	-0.316284	-0.172188	Yes
row_162	GFPT2	14081	-0.336414	-0.183101	Yes
row_163	GADD45A	14153	-0.341828	-0.17924	Yes
row_164	CDKN1A	14394	-0.363586	-0.185788	Yes
row_165	IL1B	14473	-0.371138	-0.181655	Yes
row_166	PLAUR	14567	-0.381518	-0.178237	Yes
row_167	CCND1	14600	-0.384604	-0.170791	Yes
row_168	CCL20	14605	-0.385359	-0.161512	Yes
row_169	SIK1	14665	-0.391738	-0.155638	Yes
row_170	AREG	14719	-0.40016	-0.149167	Yes
row_171	G0S2	14724	-0.400553	-0.139513	Yes
row_172	SPHK1	14755	-0.404125	-0.131454	Yes
row_173	BTG3	14765	-0.40487	-0.122016	Yes
row_174	PMEPA1	14839	-0.416536	-0.116435	Yes
row_175	NR4A3	14863	-0.420194	-0.107525	Yes
row_176	HES1	14874	-0.42171	-0.0977354	Yes
row_177	LDLR	14885	-0.423466	-0.0879022	Yes
row_178	SAT1	14948	-0.433112	-0.0811987	Yes
row_179	DNAJB4	15010	-0.446501	-0.0740991	Yes
row_180	TNFAIP6	15048	-0.454626	-0.0652437	Yes
row_181	CXCL1	15174	-0.484376	-0.0613525	Yes
row_182	PTGS2	15226	-0.500546	-0.0522675	Yes
row_183	CXCL3	15275	-0.512829	-0.0426841	Yes
row_184	CEBPD	15281	-0.513892	-0.0302888	Yes
row_185	NINJ1	15290	-0.516303	-0.0180283	Yes
row_186	JAG1	15576	-0.730162	-0.0184185	Yes
row_187	PTX3	15610	-0.867186	0.000907142	Yes
